# Supplementary material for: Oocytes could rearrange immunoglobulin production to survive over adverse environmental stimuli
Source: Front Immunol. 2022 Nov 2;13:990077. doi: 10.3389/fimmu.2022.990077 (PMC9667025; doi:10.3389/fimmu.2022.990077)
Supplement: Supplementary file 2 [file DataSheet_1.xlsx]

## Sheet: Peptides
Sequence	Length	Missed cleavages	Mass	Proteins	Leading razor protein	Start position	End position	Gene names	Protein names	Unique (Groups)	Unique (Proteins)	Charges	PEP	Score	Intensity
AADKDTCFSTEGPNLVTR	18	1	1980.92	P07724	P07724	585	602	Alb	Serum albumin	yes	yes	3	0.019845	19.587	19692000
AAMIVNQLSK	10	0	1073.59	Q02257	Q02257	162	171	Jup	Junction plakoglobin	yes	yes	2	0.017297	66.299	14453000
AAPAAAAAMAPPGPR	15	0	1318.68	Q8BMF4	Q8BMF4	392	406	Dlat	Dihydrolipoyllysine-residue acetyltransferase component of pyruvate dehydrogenase complex, mitochondrial	yes	yes	2;3	0.00024442	70.056	11801000
AAQAVSLLREVAR	13	1	1382.8	Q8BJY1	Q8BJY1	2	14	Psmd5	26S proteasome non-ATPase regulatory subunit 5	yes	yes	2	0.0069033	77.662	34001000
ADGEVLSTQEKLEK	14	1	1545.79	Q3TAW3	Q3TAW3	658	671	Acox3	Acyl-coenzyme A oxidase	yes	yes	3	0.017762	33.265	11275000
AGDKDDITEPAVCALR	16	1	1729.83	Q02257	Q02257	445	460	Jup	Junction plakoglobin	yes	yes	2;3	0.00026291	83.54	153260000
AHDECIPEIPLYK	13	0	1583.77	Q8K3V4	Q8K3V4	271	283	Padi6	Protein-arginine deiminase type-6	yes	yes	2;3	3.3973e-07	111.65	34187000
AHSPVQSGLPGMQNLKADPEELFTKLEK	28	2	3063.57	Q99KH8	Q99KH8	2	29	Stk24	Serine/threonine-protein kinase 24;Serine/threonine-protein kinase 24 35 kDa subunit;Serine/threonine-protein kinase 24 12 kDa subunit	yes	yes	3	0.016277	16.532	0
AIKEKEYEIER	11	2	1406.74	E9Q557;E9PZW0	E9Q557	1175	1185	Dsp	Desmoplakin	yes	no	3	0.019816	55.452	4318700
ALAAAGYDVEK	11	0	1106.56	P43274;P15864;P43277;I7HFT9;Q07133	P43274	65	75	Hist1h1e;Hist1h1c;Hist1h1d;Hist1h1t	Histone H1.4;Histone H1.2;Histone H1.3;Histone H1t	yes	no	2	0.011804	79.148	27772000
ALMGSPQLVAAVVR	14	0	1410.8	Q02257	Q02257	178	191	Jup	Junction plakoglobin	yes	yes	2	1.3549e-07	112.71	86621000
APQVSTPTLVEAAR	14	0	1438.78	P07724	P07724	439	452	Alb	Serum albumin	yes	yes	2	0.0022539	80.245	70503000
AREQGHGPGSSSQAR	15	1	1523.72	A6X8Z3;Q5SF07	A6X8Z3	101	115	Igf2bp2	Insulin-like growth factor 2 mRNA-binding protein 2	yes	no	4	0.0028393	47.037	1157500
ASAPATPLSPTR	12	0	1167.62	P14733	P14733	16	27	Lmnb1	Lamin-B1	yes	yes	2	0.0060677	77.662	6154000
ASLTLCSHGCLNTLGSFLCSCPHPLVLGLDGR	32	0	3511.68	E9QAK9;Q6GUQ1	E9QAK9	150	181	Egfl8	Epidermal growth factor-like protein 8	yes	no	5	0.020957	1.6621	2035800
ATATPVQQQR	10	0	1098.58	P14733	P14733	2	11	Lmnb1	Lamin-B1	yes	yes	2	1.9573e-05	114.5	4468800
CSVQDNKVYLR	11	1	1380.68	D3Z5E1;Q9WVB3	D3Z5E1	327	337	Tle6	Transducin-like enhancer protein 6	yes	no	2	5.5942e-05	112.8	17360000
DAGTIAGLNVLR	12	0	1198.67	P63017;Q504P4	P63017	160	171	Hspa8	Heat shock cognate 71 kDa protein	yes	no	2	0.0020158	99.688	94079000
DGQLDMPSDKQAK	13	1	1431.67	Q8K3V4;A2AMU1	Q8K3V4	125	137	Padi6	Protein-arginine deiminase type-6	yes	no	2	0.015685	50.452	10213000
DLWCDGWVDCSDSSDEWGCVTLSKNGNSSSLLTVHK	36	1	4113.78	H3BLR7;H3BKS9;H3BLB2;Q9Z319	H3BLR7	598	633	Corin	Atrial natriuretic peptide-converting enzyme;Atrial natriuretic peptide-converting enzyme, N-terminal propeptide;Atrial natriuretic peptide-converting enzyme, activated protease fragment;Atrial natriuretic peptide-converting enzyme, 180 kDa soluble fragment	yes	no	6	0.020507	4.1929	26638000
DNIQGITKPAIR	12	1	1324.75	P62806	P62806	25	36	Hist1h4a	Histone H4	yes	yes	2	0.00374	51.092	0
DRLQFLKFESEK	12	2	1538.81	Q91YU3	Q91YU3	310	321	Msantd4	Myb/SANT-like DNA-binding domain-containing protein 4	yes	yes	4	0.020857	34.264	63538000
EAKSGPGK	8	1	772.408	Q3UI66	Q3UI66	325	332	Ccdc34	Coiled-coil domain-containing protein 34	yes	yes	1	0.020873	25.45	24548000
ECCHGDLLECADDR	14	0	1748.66	P07724	P07724	268	281	Alb	Serum albumin	yes	yes	2	1.7231e-18	146.36	121240000
ECCHGDLLECADDRAELAK	19	1	2260.95	P07724	P07724	268	286	Alb	Serum albumin	yes	yes	3	8.3396e-05	60.307	84115000
EEDKQVPESAALQHPK	16	1	1804.9	D3Z5E1;Q9WVB3;D3YV26	D3Z5E1	107	122	Tle6	Transducin-like enhancer protein 6	yes	no	3	0.0019267	60.209	33641000
EIETDNYHIAPGDAYVIPPYGSYQSYIEYLR	31	0	3635.71	A0A140LI99;A0A140LIN9;Q8BW94	A0A140LI99	746	776	Dnah3	Dynein heavy chain 3, axonemal	yes	no	5	0.020934	1.746	1598200
EIISEVQR	8	0	972.524	D3YX85;E9PX52;Q7SIG6	D3YX85	422	429	Asap2	Arf-GAP with SH3 domain, ANK repeat and PH domain-containing protein 2	yes	no	2	0.0024378	128.86	2147300000
ENMALAGFTDGTVR	14	0	1480.7	D3Z5E1;Q9WVB3	D3Z5E1	389	402	Tle6	Transducin-like enhancer protein 6	yes	no	2	0.0022539	80.245	55866000
ETNTTKTCLTSSTSLGESATAAFHMTPLFGNTEK	34	1	3632.7	Q8BPY9	Q8BPY9	201	234	Fignl1	Fidgetin-like protein 1	yes	yes	5	0.020735	4.401	6511800
EWATPEVFNPEHFLENGQFKK	21	1	2546.22	O54749	O54749	413	433	Cyp2j5	Cytochrome P450 2J5	yes	yes	3	0.02064	2.8819	0
FIWQSGDPVQLEK	13	0	1545.78	E9Q3E3;A1KR23;P48168	E9Q3E3	213	225	Glrb	Glycine receptor subunit beta	yes	no	4	0.019917	26.627	219560000
FLSHDLPLFEGITSDLFPGVK	21	0	2331.22	E9Q0T8;A0A571BD48;A0A087WR13;L7N1Y0	E9Q0T8	1540	1560	Dnah7a;Dnah7c;Dnah7b		yes	no	6	0.020919	7.8038	13683000
FNAQLHECSSR	11	0	1347.6	P10761;F6VD35	P10761	91	101	Zp3	Zona pellucida sperm-binding protein 3;Processed zona pellucida sperm-binding protein 3	yes	no	2;3	0.0049109	83	1200500000
FQVENSNR	8	0	992.468	A0A0N4SVU1;P28665	A0A0N4SVU1	1292	1299	Mug1	Murinoglobulin-1	yes	no	2	4.0723e-05	151.29	26690000
FRNLLENAWLNGVALPTWGHK	21	1	2435.29	Q3TEI4	Q3TEI4	982	1002		Uncharacterized protein C15orf39 homolog	yes	yes	3	0.021008	7.9922	0
GKYEDEINKR	10	2	1250.63	A0A2R8VHP3	A0A2R8VHP3	201	210			yes	yes	3	0.0064398	79.659	8595800
GLASFSTCDLIQYVRDHSPGR	21	1	2378.14	Q8C6K9	Q8C6K9	1724	1744	Col6a6	Collagen alpha-6(VI) chain	yes	yes	3	0.021078	4.4493	0
GQQHFNPEPAPEHCSHETTDPDHNADFALDSCLLAQGK	38	0	4269.85	A9C474	A9C474	537	574	A630010A05Rik		yes	yes	7	0.020808	1.234	1946300
GVFVLNKK	8	1	903.554	P01027;H3BL60	P01027	600	607	C3	Complement C3;Complement C3 beta chain;C3-beta-c;Complement C3 alpha chain;C3a anaphylatoxin;Acylation stimulating protein;Complement C3b alpha chain;Complement C3c alpha chain fragment 1;Complement C3dg fragment;Complement C3g fragment;Complement C3d fragment;Complement C3f fragment;Complement C3c alpha chain fragment 2	yes	no	2	0.019675	75.311	35018000
GVVAGARSK	9	1	843.493	A0A0A0MQI4;F6VRL0;F2Z465;P97318	A0A0A0MQI4	70	78	Dab1	Disabled homolog 1	yes	no	1	0.021007	17.986	56866000
GYYVKSSGNNAGDQGTEEEEDGHSNGTAESHSPNESDLDSEAK	43	1	4497.85	Q923W1	Q923W1	46	88	Tgs1	Trimethylguanosine synthase	yes	yes	7	0.020044	0.9816	4565300
HPEAEMAQNSVR	12	0	1367.63	Q02257	Q02257	466	477	Jup	Junction plakoglobin	yes	yes	3	3.7646e-10	127.87	15809000
HSELSELNVK	10	0	1154.59	Q3UGN9;O88811;P70297	Q3UGN9	354	363	Stam;Stam2	Signal transducing adapter molecule 2;Signal transducing adapter molecule 1	yes	no	2	0.0154	84.368	23314000
HTFCHLLVK	9	0	1153.61	A0A1D5RL94	A0A1D5RL94	86	94			yes	yes	2	0.013225	97.602	562340000
HVAAGTQQPYTDGVR	15	0	1598.78	Q02257	Q02257	541	555	Jup	Junction plakoglobin	yes	yes	2;3	1.0914e-71	185.25	80277000
HVFTCSQSGIK	11	0	1262.61	D3Z5E1;Q9WVB3	D3Z5E1	297	307	Tle6	Transducin-like enhancer protein 6	yes	no	2	0.0060716	112.3	67982000
IAPAEGPDVSER	12	0	1239.61	A6X8Z3;Q5SF07	A6X8Z3	388	399	Igf2bp2	Insulin-like growth factor 2 mRNA-binding protein 2	yes	no	2	0.0040606	51.092	0
IINEPTAAAIAYGLDKK	17	1	1786.98	P63017;Q504P4;P17156	P63017	172	188	Hspa8;Hspa2	Heat shock cognate 71 kDa protein;Heat shock-related 70 kDa protein 2	yes	no	2;3	6.5859e-06	82.543	119390000
INIMNMNKQSK	11	1	1319.67	A0A0J9YUC3;A0A0J9YUP2;Q09M02	A0A0J9YUC3	90	100	Agbl5	Cytosolic carboxypeptidase-like protein 5	yes	no	2	0.017032	43.083	13626000
ISEDKNPDYR	10	1	1235.58	Q02257	Q02257	652	661	Jup	Junction plakoglobin	yes	yes	2;3	5.1843e-56	202.97	275180000
ISEDKNPDYRK	11	2	1363.67	Q02257	Q02257	652	662	Jup	Junction plakoglobin	yes	yes	3	0.0097371	68.536	21758000
ISQQALSAYAQAEKVDR	17	1	1876.96	Q99LG4	Q99LG4	202	218	Ttc5	Tetratricopeptide repeat protein 5	yes	yes	3	0.019754	11.12	6624000
ISVINGGSK	9	0	873.492	E9PVG8;E9Q9C6;E9Q0B5	E9PVG8	1351	1359	9530053A07Rik;Fcgbp		yes	no	1	0.019028	31.422	11002000000
ITITNDKGR	9	1	1016.56	P63017;Q504P4;P17156;Q61696;P17879;P16627	P63017	501	509	Hspa8;Hspa2;Hspa1a;Hspa1b;Hspa1l	Heat shock cognate 71 kDa protein;Heat shock-related 70 kDa protein 2;Heat shock 70 kDa protein 1A;Heat shock 70 kDa protein 1B;Heat shock 70 kDa protein 1-like	no	no	2	3.3221e-05	125.58	24506000
KDEYPLVR	8	1	1018.54	Q3UX44;P20239	Q3UX44	504	511	Zp2	Zona pellucida sperm-binding protein 2;Processed zona pellucida sperm-binding protein 2	yes	no	2	0.00126	138.83	4293800
KELENMCNPIITK	13	1	1588.8	P16627	P16627	599	611	Hspa1l	Heat shock 70 kDa protein 1-like	yes	yes	3	0.020559	20.733	9151600
KIATQEVLLK	10	1	1141.71	Q6ZQ06	Q6ZQ06	1252	1261	Cep162	Centrosomal protein of 162 kDa	yes	yes	2;3	0.0012167	106.42	1265400000
KIFGWGDFYFR	11	1	1434.71	G3X9N5	G3X9N5	104	114	Nxph4		yes	yes	3	0.016408	34.755	4193300
KLETQEILSEDDK	13	1	1546.77	A0A1W2P6L0;F8VPM0;E9Q374;A0A5F8MPQ7;A0A1W2P6X9;Q91YE5	A0A1W2P6L0	685	697	Baz2a	Bromodomain adjacent to zinc finger domain protein 2A	yes	no	2	0.015569	53.751	13282000
KNAIPSDSEADSDTEVPK	18	1	1901.89	Q5XJE5	Q5XJE5	290	307	Leo1	RNA polymerase-associated protein LEO1	yes	yes	2	0.018806	36.847	48904000
KRDQVLTVDTK	11	2	1301.73	D3Z5E1;Q9WVB3	D3Z5E1	489	499	Tle6	Transducin-like enhancer protein 6	yes	no	3	0.010297	67.656	29724000
KSCHTGLGR	9	1	1014.5	D3YYR8;Q921I1	D3YYR8	132	140	Trf;Tf	Serotransferrin	yes	no	3	0.020601	28.696	4488000
KVSSSESPK	9	1	947.492	Q6PCQ0	Q6PCQ0	349	357	Iqce	IQ domain-containing protein E	yes	yes	1	0.020579	24.923	10246000
KYEATLEK	8	1	980.518	P07724	P07724	376	383	Alb	Serum albumin	yes	yes	2	0.0040836	114.89	2963800
LAEPSQLLK	9	0	997.581	Q02257	Q02257	116	124	Jup	Junction plakoglobin	yes	yes	2	0.011708	99.802	9596400
LDKSQIHDIVLVGGSTR	17	1	1837.01	P63017;Q504P4	P63017	326	342	Hspa8	Heat shock cognate 71 kDa protein	yes	no	3	9.0147e-05	74.953	27796000
LEKAFAEVSSTETNDK	16	1	1767.85	A0A1L1SU97;Q6P9L6	A0A1L1SU97	319	334	Kif15	Kinesin-like protein KIF15	yes	no	3	0.017942	22.803	17355000
LFQVPEVGPVR	11	0	1239.7	D3Z5E1;Q9WVB3	D3Z5E1	535	545	Tle6	Transducin-like enhancer protein 6	yes	no	2	9.353e-10	138.1	55845000
LGEHNINVLEGNEQFIDAAK	20	0	2210.1	Q9Z1R9	Q9Z1R9	73	92	Prss1		yes	yes	2	0.0015469	73.877	2394800000
LGEHNINVLEGNEQFVNSAK	20	0	2211.09	Q9R0T7;Q9QUK9	Q9R0T7	73	92	Try4;Try5		yes	no	2	0.0076508	62.891	131080000
LGEYGFQNAILVR	13	0	1478.79	P07724	P07724	422	434	Alb	Serum albumin	yes	yes	2;3	2.4103e-07	143.03	1769500000
LGSGQRQSASEREK	14	2	1531.77	P97309	P97309	73	86	Mesp1	Mesoderm posterior protein 1	yes	yes	4	0.010461	32.624	204990000
LLNDEDPVVVTK	12	0	1340.72	Q02257	Q02257	150	161	Jup	Junction plakoglobin	yes	yes	2	0.0067999	80.763	305940000
LLNQPNQWPLVK	12	0	1448.81	Q02257	Q02257	488	499	Jup	Junction plakoglobin	yes	yes	2	0.0029317	97.431	35827000
LLQLQEQMR	9	0	1157.62	E9Q557;E9PZW0	E9Q557	154	162	Dsp	Desmoplakin	yes	no	2	1.8425e-05	130.22	15416000
LMEENWNTEK	10	0	1292.57	P10761	P10761	175	184	Zp3	Zona pellucida sperm-binding protein 3;Processed zona pellucida sperm-binding protein 3	yes	yes	2	0.000113	113.66	262250000
LNYGIPAIVK	10	0	1086.64	Q02257	Q02257	478	487	Jup	Junction plakoglobin	yes	yes	2	0.0038885	105.14	19568000
LSFCEDNVITHFFCDISALLK	21	0	2528.21	Q7TRX8	Q7TRX8	166	186	Olfr384	Olfactory receptor	yes	yes	6	0.021058	3.5943	2123000
LSITKDNSK	9	1	1004.55	A0A075B5Q3;A0A0A6YY69	A0A075B5Q3	85	93	Ighv2-5		yes	no	3	0.0016779	88.364	9216500
LSSFEETSR	9	0	1054.49	Q6ZQ06	Q6ZQ06	673	681	Cep162	Centrosomal protein of 162 kDa	yes	yes	1	0.020594	27.882	30115000
LTYEIEDEKR	10	1	1294.64	E9Q557;E9PZW0	E9Q557	1126	1135	Dsp	Desmoplakin	yes	no	2;3	0.00078408	96.331	28370000
LVQEVTDFAK	10	0	1148.61	P07724	P07724	66	75	Alb	Serum albumin	yes	yes	2	0.0075965	98.033	29029000
LVQLYGVCLEQAPICLVFEFMEHGCLSDYLR	31	0	3758.8	Q5STT8;Q03526	Q5STT8	417	447	Itk	Non-specific protein-tyrosine kinase;Tyrosine-protein kinase ITK/TSK	yes	no	6	0.021049	1.8492	4268700
LVQNCLWTLR	10	0	1301.69	Q02257;Q02248;E9Q6A9	Q02257	368	377	Jup;Ctnnb1	Junction plakoglobin;Catenin beta-1	yes	no	2	0.013068	99.802	12907000
LVQPGDLTLGSEGCQPR	17	0	1825.9	P10761;F6VD35	P10761	65	81	Zp3	Zona pellucida sperm-binding protein 3;Processed zona pellucida sperm-binding protein 3	yes	no	2;3	5.7495e-23	136.27	888280000
MASILPASNRSMR	13	1	1432.73	A0A2R8W6J9;Q8R093;Q8CGR7	A0A2R8W6J9	1	13	Upp2	Uridine phosphorylase;Uridine phosphorylase 2	yes	no	2	0.010662	45.137	24406000
MGANNLER	8	0	903.423	B8JK33;B8JK32;Q9D0E1	B8JK33	518	525	Hnrnpm	Heterogeneous nuclear ribonucleoprotein M	yes	no	2	0.013137	73.26	0
MKEIAEAYLGK	11	1	1251.65	P63017;Q504P4	P63017	127	137	Hspa8	Heat shock cognate 71 kDa protein	yes	no	2	3.9235e-08	87.184	0
MLTVAEGILLCFVTSGSVLGVLGNGFILHANYINCVR	37	0	4007.08	Q7M724	Q7M724	1	37	Tas2r106	Taste receptor type 2 member 106	yes	yes	7	0.019519	4.0738	2512400
MVAPSPTVDEDK	12	0	1287.6	Q8K3V4	Q8K3V4	79	90	Padi6	Protein-arginine deiminase type-6	yes	yes	2	0.01712	59.542	26155000
NLALCPANHAPLQEAAVIPR	20	0	2154.14	Q02257	Q02257	507	526	Jup	Junction plakoglobin	yes	yes	2	1.8699e-05	43.382	0
NLKGPTNSAR	10	1	1056.57	D3Z5E1;Q9WVB3	D3Z5E1	414	423	Tle6	Transducin-like enhancer protein 6	yes	no	2	8.0925e-07	143.03	24694000
NLSDVATKQEGLESVLK	17	1	1829.97	Q02257	Q02257	378	394	Jup	Junction plakoglobin	yes	yes	3	1.0852e-05	85.636	65210000
NPTASLVLPESEGEFCRK	18	1	2032.99	Q8BGC9	Q8BGC9	186	203	Creg2	Protein CREG2	yes	yes	4	0.019793	13.23	7161900
NQVAMNPTNTVFDAK	15	0	1648.79	P63017;Q504P4;D3Z5E2	P63017	57	71	Hspa8	Heat shock cognate 71 kDa protein	yes	no	2	1.5998e-22	137.16	149640000
NQVAMNPTNTVFDAKR	16	1	1804.89	P63017;Q504P4;D3Z5E2	P63017	57	72	Hspa8	Heat shock cognate 71 kDa protein	yes	no	2;3	3.3632e-05	76.82	38677000
PAAGTWERCAGTAEAGR	17	1	1759.81	B1AR51	B1AR51	36	52	Dnah9		yes	yes	3	0.015504	27.496	11374000
PAQSRGAPVSVYQIVVEEERPR	22	2	2466.3	A0A286YDL1;Q68FM4;P28828	A0A286YDL1	610	631	Ptprm	Protein-tyrosine-phosphatase;Receptor-type tyrosine-protein phosphatase mu	yes	no	5	0.020864	20.256	15413000
PPAQDACLPCDCFPHGSHSR	20	0	2307.96	A0A2I3BPU9;O35161	A0A2I3BPU9	643	662	Celsr1	Cadherin EGF LAG seven-pass G-type receptor 1	yes	no	7	0.021054	2.0981	5919600
QEPSDSPMFIINR	13	0	1532.73	Q61495;Q7TSF1	Q61495	201	213	Dsg1a;Dsg1b	Desmoglein-1-alpha;Desmoglein-1-beta	yes	no	2	0.0054135	83	17805000
RASLCTQPGFDESWTELDR	19	1	2267.03	Q7TS72	Q7TS72	158	176	Itpkc	Inositol-trisphosphate 3-kinase C	yes	yes	4	0.020753	4.3524	2830000
RAVPLALALISVSNPR	16	1	1676.01	Q8VDM4	Q8VDM4	688	703	Psmd2	26S proteasome non-ATPase regulatory subunit 2	yes	yes	4	0.020895	3.9037	5160600
RHQQPLMFMDLLYNLTPDGMR	21	1	2575.25	Q9EP75	Q9EP75	235	255	Cyp4f14	Leukotriene-B4 omega-hydroxylase 3	yes	yes	4	0.020281	3.8038	48959000
RMEFTSSCPNVSER	14	1	1698.75	Q9QXC6;P02525	Q9QXC6	45	58	Cryba1	Beta-crystallin A1	yes	no	2;3	0.018856	43.628	69108000
RPAVYIDEDALAQAQQDFSQK	21	1	2392.17	Q9WUA5	Q9WUA5	299	319	Epm2a	Laforin	yes	yes	4	0.02016	7.6218	2173100
RPLIASPSQPPPALR	15	1	1598.93	Q8VDF2	Q8VDF2	284	298	Uhrf1	E3 ubiquitin-protein ligase UHRF1	yes	yes	3	0.012331	16.747	805220
SCHTAVDR	8	0	944.413	P08071	P08071	474	481	Ltf	Lactotransferrin	yes	yes	2;3	0.002831	130.28	42741000
SDSFENPVLQQHFR	14	0	1702.81	A0A0R4J187;P23475;A0A2R8VHZ9	A0A0R4J187	473	486	Xrcc6	X-ray repair cross-complementing protein 6	yes	no	2	0.016114	61.353	10050000
SETAPAAPAAPAPAEKTPVK	20	1	1903.01	P43274	P43274	2	21	Hist1h1e	Histone H1.4	yes	yes	2	0.0025514	43.382	3668100
SFREQNTYVEK	11	1	1399.67	Q8K3V4	Q8K3V4	542	552	Padi6	Protein-arginine deiminase type-6	yes	yes	3	0.008576	67.519	29274000
SFSLLYTIIMPMCNPVIYSFR	21	0	2551.27	E9Q1P2	E9Q1P2	280	300	Olfr288	Olfactory receptor	yes	yes	6	0.021039	4.162	15999000
SGGIPALVR	9	0	868.513	Q02257	Q02257	225	233	Jup	Junction plakoglobin	yes	yes	2	0.014777	95.352	37462000
SGVSLAALKK	10	1	972.597	P43274;P15864;P43277;P43275	P43274	55	64	Hist1h1e;Hist1h1c;Hist1h1d;Hist1h1a	Histone H1.4;Histone H1.2;Histone H1.3;Histone H1.1	yes	no	3	0.019884	34.087	16462000
SLHTLFGDK	9	0	1016.53	P07724	P07724	89	97	Alb	Serum albumin	yes	yes	3	0.015662	67.704	10457000
SLLDYMVPRERTQADVPPR	19	2	2242.15	A0A338P677;A0A338P791	A0A338P677	52	70			yes	no	2	0.01689	21.251	0
SLNNQFASFIDK	12	0	1382.68	E9Q0F0	E9Q0F0	111	122	Krt78		yes	yes	2	9.7285e-10	127.42	10616000000
SLNNQFASFIDKVR	14	1	1637.85	E9Q0F0	E9Q0F0	111	124	Krt78		yes	yes	2;3	1.7783e-29	161.19	1640200000
SMNHPTVALVR	11	0	1223.64	Q8K3V4	Q8K3V4	68	78	Padi6	Protein-arginine deiminase type-6	yes	yes	2;3	0.0022774	99.53	157500000
SMSWLPNGYVTLRDNK	16	1	1879.93	D3Z5T4;G3X9N1;Q8C4V1	D3Z5T4	409	424	Arhgap24	Rho GTPase-activating protein 24	yes	no	3	0.018812	21.831	190560000
SPNQNVQQAAAGALR	15	0	1523.78	P97350	P97350	299	313	Pkp1	Plakophilin-1	yes	yes	2	0.016281	42.21	7446200
SQIHDIVLVGGSTR	14	0	1480.8	P63017;Q504P4	P63017	329	342	Hspa8	Heat shock cognate 71 kDa protein	yes	no	3	0.015326	50.874	1716200
SQLQISNNR	9	0	1058.55	E9Q557	E9Q557	1766	1774	Dsp	Desmoplakin	yes	yes	2	0.00011682	117.04	5079200
STAAEVQQVLNR	12	0	1314.69	Z4YMV4;Z4YMQ5;D3Z139;Z4YJI3;F8WGU3;Q3US41;Q8K0G8	Z4YMV4	239	250	Esrp1;Esrp2	Epithelial splicing regulatory protein 1;Epithelial splicing regulatory protein 2	yes	no	2	0.0073365	86.624	9900700
STAGDTHLGGEDFDNR	16	0	1690.72	P63017;Q504P4;P17156	P63017	221	236	Hspa8;Hspa2	Heat shock cognate 71 kDa protein;Heat shock-related 70 kDa protein 2	yes	no	2;3	2.1888e-49	176.25	180450000
TAAENEFVTVK	11	0	1207.61	A0A2R8VHP3	A0A2R8VHP3	211	221			yes	yes	2	0.0079936	83.948	206880000
TAAENEFVTVKK	12	1	1335.7	A0A2R8VHP3	A0A2R8VHP3	211	222			yes	yes	2;3	0.0051167	81.338	899860000
TFAFVSEAR	9	0	1026.51	Q3UX44;P20239	Q3UX44	590	598	Zp2	Zona pellucida sperm-binding protein 2;Processed zona pellucida sperm-binding protein 2	yes	no	2	1.0996e-11	159.46	12393000
TFNVNTGSLLLPSDTKR	17	1	1861.99	A0A0R4J187;P23475	A0A0R4J187	300	316	Xrcc6	X-ray repair cross-complementing protein 6	yes	no	3	0.018005	21.773	6386900
THTGEKPYECEICGKSFSQK	20	2	2385.07	Q8BIS1	Q8BIS1	389	408	Zfp9		yes	yes	6	0.020879	14.161	5341700
TIAEDNERYRLVSDTITQK	19	2	2251.14	A0A1D5RLZ3;A0A087WSP0;E9Q9X1;S4R1P5;Q91ZU6	A0A1D5RLZ3	907	925	Dst	Dystonin	yes	no	3	0.0207	32.387	11707000
TISQILADK	9	0	987.56	Q8K3V4	Q8K3V4	533	541	Padi6	Protein-arginine deiminase type-6	yes	yes	2	0.012166	99.139	37533000
TITLEVEPSDTIENVK	16	0	1786.92	A0A0A6YW67;E9Q9J0;E9Q4P0;E9Q5F6;E9QNP0;Q5SX22;P62984;P62983;P0CG49;P0CG50	A0A0A6YW67	12	27	Gm8797;Uba52;Kxd1;Ubc;Ubb;Rps27a	Ubiquitin-60S ribosomal protein L40;Ubiquitin;60S ribosomal protein L40;Ubiquitin-40S ribosomal protein S27a;Ubiquitin;40S ribosomal protein S27a;Polyubiquitin-B;Ubiquitin;Polyubiquitin-C;Ubiquitin;Ubiquitin-related 1;Ubiquitin-related 2	yes	no	2	0.00095475	85.554	12372000
TIYTPGSTVLYR	12	0	1369.72	P01027	P01027	138	149	C3	Complement C3;Complement C3 beta chain;C3-beta-c;Complement C3 alpha chain;C3a anaphylatoxin;Acylation stimulating protein;Complement C3b alpha chain;Complement C3c alpha chain fragment 1;Complement C3dg fragment;Complement C3g fragment;Complement C3d fragment;Complement C3f fragment;Complement C3c alpha chain fragment 2	yes	yes	2	0.0044592	93.667	226890000
TLDNDIMLIK	10	0	1174.63	Q792Z1	Q792Z1	103	112	Try10		yes	yes	2	0.0041577	93.162	639730000
TMQNTSDLDTAR	12	0	1351.6	Q02257	Q02257	192	203	Jup	Junction plakoglobin	yes	yes	2	1.3587e-22	163.64	265830000
TNQELQEINR	10	0	1243.62	B0V2N8;B0V2N7;B0V2N5;P07356	B0V2N8	136	145	Anxa2	Annexin;Annexin A2	yes	no	2	0.0081641	96.331	10173000
TNRVEVPIECR	11	1	1371.69	P10761;F6VD35	P10761	130	140	Zp3	Zona pellucida sperm-binding protein 3;Processed zona pellucida sperm-binding protein 3	yes	no	2	3.4022e-09	157.38	702810000
TNRVEVPIECRYPR	14	2	1787.91	P10761;F6VD35	P10761	130	143	Zp3	Zona pellucida sperm-binding protein 3;Processed zona pellucida sperm-binding protein 3	yes	no	3	2.5776e-05	81.448	145160000
TSQGLQTEQR	10	0	1146.56	P01027	P01027	647	656	C3	Complement C3;Complement C3 beta chain;C3-beta-c;Complement C3 alpha chain;C3a anaphylatoxin;Acylation stimulating protein;Complement C3b alpha chain;Complement C3c alpha chain fragment 1;Complement C3dg fragment;Complement C3g fragment;Complement C3d fragment;Complement C3f fragment;Complement C3c alpha chain fragment 2	yes	yes	2	2.5947e-06	122.52	178580000
TTFHPAGSSAAHSGHYQR	18	0	1910.88	Q3UX44;P20239	Q3UX44	568	585	Zp2	Zona pellucida sperm-binding protein 2;Processed zona pellucida sperm-binding protein 2	yes	no	3;5	1.8448e-08	78.078	46561000
TTPSYVAFTDTER	13	0	1486.69	P63017;Q504P4;D3Z5E2;P17156;Q61696;P17879;P16627	P63017	37	49	Hspa8;Hspa2;Hspa1a;Hspa1b;Hspa1l	Heat shock cognate 71 kDa protein;Heat shock-related 70 kDa protein 2;Heat shock 70 kDa protein 1A;Heat shock 70 kDa protein 1B;Heat shock 70 kDa protein 1-like	no	no	2	0.0026164	94.801	250230000
TVTNAVVTVPAYFNDSQR	18	0	1980.99	P63017	P63017	138	155	Hspa8	Heat shock cognate 71 kDa protein	yes	yes	2	1.4847e-05	87.498	12027000
VAAGVLCELAQDK	13	0	1372.7	Q02257;Q02248;F7CRC6	Q02257	603	615	Jup;Ctnnb1	Junction plakoglobin;Catenin beta-1	yes	no	2	1.8885e-33	110.84	0
VAPANQIPDK	10	0	1051.57	P10761	P10761	287	296	Zp3	Zona pellucida sperm-binding protein 3;Processed zona pellucida sperm-binding protein 3	yes	yes	2	0.0077293	97.635	38704000
VAPANQIPDKLNK	13	1	1406.79	P10761	P10761	287	299	Zp3	Zona pellucida sperm-binding protein 3;Processed zona pellucida sperm-binding protein 3	yes	yes	2;3	4.0476e-89	208.75	1072700000
VASLDSIGNLMVSPPVK	17	0	1725.93	Q8K3V4	Q8K3V4	398	414	Padi6	Protein-arginine deiminase type-6	yes	yes	2	1.3844e-08	109.22	82516000
VEIIANDQGNR	11	0	1227.62	P63017;Q504P4;D3Z5E2;P17156;Q61696;P17879;P20029;P16627	P63017	26	36	Hspa8;Hspa2;Hspa1a;Hspa1b;Hspa5;Hspa1l	Heat shock cognate 71 kDa protein;Heat shock-related 70 kDa protein 2;Heat shock 70 kDa protein 1A;Heat shock 70 kDa protein 1B;78 kDa glucose-regulated protein;Heat shock 70 kDa protein 1-like	no	no	2	5.8021e-16	156.92	124390000
VEVPIECR	8	0	1000.5	P10761;F6VD35	P10761	133	140	Zp3	Zona pellucida sperm-binding protein 3;Processed zona pellucida sperm-binding protein 3	yes	no	2	0.004494	116.9	27240000
VEVPIECRYPR	11	1	1416.72	P10761;F6VD35	P10761	133	143	Zp3	Zona pellucida sperm-binding protein 3;Processed zona pellucida sperm-binding protein 3	yes	no	2	0.016833	109.29	45129000
VITNFNSAHDTDR	13	0	1488.7	Q08189	Q08189	293	305	Tgm3	Protein-glutamine gamma-glutamyltransferase E;Protein-glutamine gamma-glutamyltransferase E 50 kDa catalytic chain;Protein-glutamine gamma-glutamyltransferase E 27 kDa non-catalytic chain	yes	yes	2	0.0063093	84.658	15038000
VLEQDKAR	8	1	957.524	E9Q557;E9PZW0	E9Q557	1833	1840	Dsp	Desmoplakin	yes	no	2;3	0.0023576	120.49	11680000
VNQHVQTLQSECSVLSENLERR	22	1	2625.29	Q147V4;O54887	Q147V4	155	176	Tsks	Testis-specific serine kinase substrate	yes	no	3	0.021038	2.7236	0
VQSVGLAR	8	0	828.482	Q3UX44;P20239;A0A140LIR5	Q3UX44	402	409	Zp2	Zona pellucida sperm-binding protein 2;Processed zona pellucida sperm-binding protein 2	yes	no	2	0.0026657	129.68	43181000
VQVEYKGETK	10	1	1179.61	P63017;Q504P4;D3Z5E2	P63017	103	112	Hspa8	Heat shock cognate 71 kDa protein	yes	no	2	0.00026075	114.4	123420000
VSKLEDFPMK	10	1	1192.62	Q8K3V4	Q8K3V4	370	379	Padi6	Protein-arginine deiminase type-6	yes	yes	2	0.015758	63.076	9099700
VSVDTDVVR	9	0	988.519	P10761;F6VD35	P10761	82	90	Zp3	Zona pellucida sperm-binding protein 3;Processed zona pellucida sperm-binding protein 3	yes	no	2	4.0365e-23	193.16	331060000
VTIASLPR	8	0	855.518	F6WLY0;G5E880;Q60664	F6WLY0	323	330	Lrmp	Lymphoid-restricted membrane protein;Processed lymphoid-restricted membrane protein	yes	no	1	0.018847	43.124	87168000
WITDNQDSADVDPQEHSFTRTIDEEAEMEELAER	34	1	4005.74	E9PZP8	E9PZP8	1326	1359	Herc1		yes	yes	6	0.020813	4.4878	3098900
YGLVKSIEIPR	11	1	1273.74	Q3KQM4;Q80XR5;P26369	Q3KQM4	241	251	U2af2	Splicing factor U2AF 65 kDa subunit	yes	no	1	0.020323	19.787	107900000
YKAEDEKQR	9	2	1165.57	P63017;Q504P4	P63017	525	533	Hspa8	Heat shock cognate 71 kDa protein	yes	no	2;3	1.1376e-06	149.65	42643000
YMCENQATISSK	12	0	1430.62	P07724	P07724	287	298	Alb	Serum albumin	yes	yes	2	0.0077196	84.658	20337000
YNDLGEQHFK	10	0	1249.57	P07724	P07724	35	44	Alb	Serum albumin	yes	yes	2	0.0010416	108.98	39644000
YTLTPGSGYLIR	12	0	1339.71	Q8K3V4	Q8K3V4	380	391	Padi6	Protein-arginine deiminase type-6	yes	yes	2	0.00040712	107.21	228810000

## Sheet: Protein Groups
Protein IDs	Majority protein IDs	Protein names	Gene names	Fasta headers	Number of proteins	Peptides	Unique peptides	Sequence coverage [%]	Unique sequence coverage [%]	Mol. weight [kDa]	Sequence length	Sequence lengths	Q-value	Score	Intensity
Q02257;Q02248;F7CRC6;E9Q6A9	Q02257	Junction plakoglobin	Jup	sp|Q02257|PLAK_MOUSE Junction plakoglobin OS=Mus musculus OX=10090 GN=Jup PE=1 SV=3	4	17	17	27.1	27.1	81.8	745	745;781;174;607	0	294.93	1399700000
P10761;F6VD35	P10761;F6VD35	Zona pellucida sperm-binding protein 3;Processed zona pellucida sperm-binding protein 3	Zp3	sp|P10761|ZP3_MOUSE Zona pellucida sperm-binding protein 3 OS=Mus musculus OX=10090 GN=Zp3 PE=1 SV=4;tr|F6VD35|F6VD35_MOUSE Zona pellucida sperm-binding protein 3 (Fragment) OS=Mus musculus OX=10090 GN=Zp3 PE=4 SV=1	2	10	10	17.5	17.5	46.303	424	424;136	0	198.57	4713800000
P63017;Q504P4;D3Z5E2;P17156;Q61696;P17879;P20029	P63017;Q504P4	Heat shock cognate 71 kDa protein	Hspa8	sp|P63017|HSP7C_MOUSE Heat shock cognate 71 kDa protein OS=Mus musculus OX=10090 GN=Hspa8 PE=1 SV=1;tr|Q504P4|Q504P4_MOUSE Heat shock cognate 71 kDa protein OS=Mus musculus OX=10090 GN=Hspa8 PE=1 SV=1	7	14	11	24.6	19.5	70.87	646	646;627;116;633;641;642;655	0	188.73	1189000000
P07724	P07724	Serum albumin	Alb	sp|P07724|ALBU_MOUSE Albumin OS=Mus musculus OX=10090 GN=Alb PE=1 SV=3	1	10	10	18.6	18.6	68.692	608	608	0	84.218	2167500000
Q8K3V4;A2AMU1	Q8K3V4	Protein-arginine deiminase type-6	Padi6	sp|Q8K3V4|PADI6_MOUSE Protein-arginine deiminase type-6 OS=Mus musculus OX=10090 GN=Padi6 PE=1 SV=2	2	9	9	15.8	15.8	76.778	682	682;190	0	65.716	615290000
D3Z5E1;Q9WVB3;D3YV26	D3Z5E1;Q9WVB3	Transducin-like enhancer protein 6	Tle6	tr|D3Z5E1|D3Z5E1_MOUSE Transducin-like enhancer protein 6 OS=Mus musculus OX=10090 GN=Tle6 PE=3 SV=1;sp|Q9WVB3|TLE6_MOUSE Transducin-like enhancer protein 6 OS=Mus musculus OX=10090 GN=Tle6 PE=1 SV=1	3	7	7	14.7	14.7	64.059	571	571;581;137	0	56.939	285110000
Q3UX44;P20239;A0A140LIR5	Q3UX44;P20239	Zona pellucida sperm-binding protein 2;Processed zona pellucida sperm-binding protein 2	Zp2	tr|Q3UX44|Q3UX44_MOUSE Zona pellucida sperm-binding protein 2 OS=Mus musculus OX=10090 GN=Zp2 PE=1 SV=1;sp|P20239|ZP2_MOUSE Zona pellucida sperm-binding protein 2 OS=Mus musculus OX=10090 GN=Zp2 PE=1 SV=1	3	4	4	6.4	6.4	76.395	676	676;713;428	0	40.167	106430000
E9Q557;E9PZW0	E9Q557;E9PZW0	Desmoplakin	Dsp	sp|E9Q557|DESP_MOUSE Desmoplakin OS=Mus musculus OX=10090 GN=Dsp PE=1 SV=1;tr|E9PZW0|E9PZW0_MOUSE Desmoplakin OS=Mus musculus OX=10090 GN=Dsp PE=1 SV=1	2	5	5	1.6	1.6	332.91	2883	2883;2284	0	36.103	64863000
P01027;H3BL60	P01027	Complement C3;Complement C3 beta chain;C3-beta-c;Complement C3 alpha chain;C3a anaphylatoxin;Acylation stimulating protein;Complement C3b alpha chain;Complement C3c alpha chain fragment 1;Complement C3dg fragment;Complement C3g fragment;Complement C3d fragment;Complement C3f fragment;Complement C3c alpha chain fragment 2	C3	sp|P01027|CO3_MOUSE Complement C3 OS=Mus musculus OX=10090 GN=C3 PE=1 SV=3	2	3	3	1.8	1.8	186.48	1663	1663;102	0	21.643	440490000
A0A2R8VHP3	A0A2R8VHP3			tr|A0A2R8VHP3|A0A2R8VHP3_MOUSE Predicted pseudogene 5478 OS=Mus musculus OX=10090 GN=Gm5478 PE=1 SV=1	1	5	3	6.4	4.1	57.919	535	535	0	18.579	1115300000
P43274;P15864;P43277;I7HFT9;Q07133;P43275	P43274;P15864;P43277	Histone H1.4;Histone H1.2;Histone H1.3	Hist1h1e;Hist1h1c;Hist1h1d	sp|P43274|H14_MOUSE Histone H1.4 OS=Mus musculus OX=10090 GN=H1-4 PE=1 SV=2;sp|P15864|H12_MOUSE Histone H1.2 OS=Mus musculus OX=10090 GN=H1-2 PE=1 SV=2;sp|P43277|H13_MOUSE Histone H1.3 OS=Mus musculus OX=10090 GN=H1-3 PE=1 SV=2	6	3	3	18.7	18.7	21.977	219	219;212;221;209;208;213	0	18.223	47902000
P14733	P14733	Lamin-B1	Lmnb1	sp|P14733|LMNB1_MOUSE Lamin-B1 OS=Mus musculus OX=10090 GN=Lmnb1 PE=1 SV=3	1	2	2	3.7	3.7	66.785	588	588	0	14.925	10623000
A6X8Z3;Q5SF07	A6X8Z3;Q5SF07	Insulin-like growth factor 2 mRNA-binding protein 2	Igf2bp2	tr|A6X8Z3|A6X8Z3_MOUSE Insulin-like growth factor 2 mRNA-binding protein 2 OS=Mus musculus OX=10090 GN=Igf2bp2 PE=1 SV=1;sp|Q5SF07|IF2B2_MOUSE Insulin-like growth factor 2 mRNA-binding protein 2 OS=Mus musculus OX=10090 GN=Igf2bp2 PE=1 SV=1	2	2	2	5.2	5.2	58.039	524	524;592	0	12.938	1157500
Q6ZQ06	Q6ZQ06	Centrosomal protein of 162 kDa	Cep162	sp|Q6ZQ06|CE162_MOUSE Centrosomal protein of 162 kDa OS=Mus musculus OX=10090 GN=Cep162 PE=1 SV=2	1	2	2	1.4	1.4	160.85	1403	1403	0	12.601	1295500000
A0A0R4J187;P23475;A0A2R8VHZ9	A0A0R4J187;P23475;A0A2R8VHZ9	X-ray repair cross-complementing protein 6	Xrcc6	tr|A0A0R4J187|A0A0R4J187_MOUSE ATP-dependent DNA helicase 2 subunit 1 OS=Mus musculus OX=10090 GN=Xrcc6 PE=1 SV=1;sp|P23475|XRCC6_MOUSE X-ray repair cross-complementing protein 6 OS=Mus musculus OX=10090 GN=Xrcc6 PE=1 SV=5;tr|A0A2R8VHZ9|A0A2R8VHZ9_MOUSE AT	3	2	2	5.1	5.1	69.484	608	608;608;263	0	11.537	16437000
A0A0N4SVU1;P28665	A0A0N4SVU1;P28665	Murinoglobulin-1	Mug1	tr|A0A0N4SVU1|A0A0N4SVU1_MOUSE Predicted gene 7298 OS=Mus musculus OX=10090 GN=Gm7298 PE=3 SV=1;sp|P28665|MUG1_MOUSE Murinoglobulin-1 OS=Mus musculus OX=10090 GN=Mug1 PE=1 SV=3	2	1	1	0.5	0.5	165.29	1476	1476;1476	0	8.3902	26690000
Q8BMF4	Q8BMF4	Dihydrolipoyllysine-residue acetyltransferase component of pyruvate dehydrogenase complex, mitochondrial	Dlat	sp|Q8BMF4|ODP2_MOUSE Dihydrolipoyllysine-residue acetyltransferase component of pyruvate dehydrogenase complex, mitochondrial OS=Mus musculus OX=10090 GN=Dlat PE=1 SV=2	1	1	1	2.3	2.3	67.941	642	642	0	7.6119	11801000
A0A0A6YW67;E9Q9J0;E9Q4P0;E9Q5F6;E9QNP0;Q5SX22;P62984;P62983;P0CG49;P0CG50	A0A0A6YW67;E9Q9J0;E9Q4P0;E9Q5F6;E9QNP0;Q5SX22;P62984;P62983;P0CG49;P0CG50	Ubiquitin-60S ribosomal protein L40;Ubiquitin;60S ribosomal protein L40;Ubiquitin-40S ribosomal protein S27a;Ubiquitin;40S ribosomal protein S27a;Polyubiquitin-B;Ubiquitin;Polyubiquitin-C;Ubiquitin;Ubiquitin-related 1;Ubiquitin-related 2	Gm8797;Uba52;Kxd1;Ubc;Ubb;Rps27a	tr|A0A0A6YW67|A0A0A6YW67_MOUSE Predicted pseudogene 8797 OS=Mus musculus OX=10090 GN=Gm8797 PE=4 SV=1;tr|E9Q9J0|E9Q9J0_MOUSE 60S ribosomal protein L40 (Fragment) OS=Mus musculus OX=10090 GN=Uba52 PE=3 SV=1;tr|E9Q4P0|E9Q4P0_MOUSE KxDL motif-containing prote	10	1	1	20.8	20.8	8.7279	77	77;96;193;201;232;236;128;156;305;734	0	7.0201	12372000
Q9Z1R9	Q9Z1R9		Prss1	tr|Q9Z1R9|Q9Z1R9_MOUSE Protease, serine 1 (trypsin 1) OS=Mus musculus OX=10090 GN=Prss1 PE=1 SV=1	1	1	1	8.1	8.1	26.134	246	246	0	6.8105	2394800000
A0A075B5Q3;A0A0A6YY69	A0A075B5Q3;A0A0A6YY69		Ighv2-5	tr|A0A075B5Q3|A0A075B5Q3_MOUSE Immunoglobulin heavy variable 2-5 OS=Mus musculus OX=10090 GN=Ighv2-5 PE=4 SV=1;tr|A0A0A6YY69|A0A0A6YY69_MOUSE Immunoglobulin heavy variable 2-5 (Fragment) OS=Mus musculus OX=10090 GN=Ighv2-5 PE=4 SV=1	2	1	1	7.8	7.8	12.556	115	115;116	0	6.7752	9216500
D3YX85;E9PX52;Q7SIG6	D3YX85;E9PX52;Q7SIG6	Arf-GAP with SH3 domain, ANK repeat and PH domain-containing protein 2	Asap2	tr|D3YX85|D3YX85_MOUSE Arf-GAP with SH3 domain, ANK repeat and PH domain-containing protein 2 OS=Mus musculus OX=10090 GN=Asap2 PE=1 SV=2;tr|E9PX52|E9PX52_MOUSE Arf-GAP with SH3 domain, ANK repeat and PH domain-containing protein 2 OS=Mus musculus OX=10090	3	1	1	0.8	0.8	106.4	955	955;1000;958	0	6.613	2147300000
P08071	P08071	Lactotransferrin	Ltf	sp|P08071|TRFL_MOUSE Lactotransferrin OS=Mus musculus OX=10090 GN=Ltf PE=1 SV=4	1	1	1	1.1	1.1	77.837	707	707	0	6.5481	42741000
P62806	P62806	Histone H4	Hist1h4a	sp|P62806|H4_MOUSE Histone H4 OS=Mus musculus OX=10090 GN=H4c1 PE=1 SV=2	1	1	1	11.7	11.7	11.367	103	103	0	6.4271	0
Q792Z1	Q792Z1		Try10	tr|Q792Z1|Q792Z1_MOUSE Trypsin 10 OS=Mus musculus OX=10090 GN=Try10 PE=1 SV=1	1	1	1	4.1	4.1	26.221	246	246	0	6.3811	639730000
Q61495;Q7TSF1	Q61495;Q7TSF1	Desmoglein-1-alpha;Desmoglein-1-beta	Dsg1a;Dsg1b	sp|Q61495|DSG1A_MOUSE Desmoglein-1-alpha OS=Mus musculus OX=10090 GN=Dsg1a PE=2 SV=2;sp|Q7TSF1|DSG1B_MOUSE Desmoglein-1-beta OS=Mus musculus OX=10090 GN=Dsg1b PE=1 SV=1	2	1	1	1.2	1.2	114.6	1057	1057;1060	0	6.2665	17805000
Q08189	Q08189	Protein-glutamine gamma-glutamyltransferase E;Protein-glutamine gamma-glutamyltransferase E 50 kDa catalytic chain;Protein-glutamine gamma-glutamyltransferase E 27 kDa non-catalytic chain	Tgm3	sp|Q08189|TGM3_MOUSE Protein-glutamine gamma-glutamyltransferase E OS=Mus musculus OX=10090 GN=Tgm3 PE=1 SV=2	1	1	1	1.9	1.9	77.308	693	693	0	6.2	15038000
Q8BJY1	Q8BJY1	26S proteasome non-ATPase regulatory subunit 5	Psmd5	sp|Q8BJY1|PSMD5_MOUSE 26S proteasome non-ATPase regulatory subunit 5 OS=Mus musculus OX=10090 GN=Psmd5 PE=1 SV=4	1	1	1	2.6	2.6	55.971	504	504	0	6.1609	34001000
Z4YMV4;Z4YMQ5;D3Z139;Z4YJI3;F8WGU3;Q3US41;Q8K0G8	Z4YMV4;Z4YMQ5;D3Z139;Z4YJI3;F8WGU3;Q3US41;Q8K0G8	Epithelial splicing regulatory protein 1;Epithelial splicing regulatory protein 2	Esrp1;Esrp2	tr|Z4YMV4|Z4YMV4_MOUSE Epithelial-splicing regulatory protein 1 (Fragment) OS=Mus musculus OX=10090 GN=Esrp1 PE=1 SV=1;tr|Z4YMQ5|Z4YMQ5_MOUSE Epithelial-splicing regulatory protein 1 (Fragment) OS=Mus musculus OX=10090 GN=Esrp1 PE=1 SV=1;tr|D3Z139|D3Z139_M	7	1	1	2.6	2.6	52.252	467	467;500;592;659;681;680;717	0	6.1345	9900700
Q9R0T7;Q9QUK9	Q9R0T7;Q9QUK9		Try4;Try5	tr|Q9R0T7|Q9R0T7_MOUSE Pancreatic trypsin OS=Mus musculus OX=10090 GN=Try4 PE=1 SV=1;tr|Q9QUK9|Q9QUK9_MOUSE TESP4 OS=Mus musculus OX=10090 GN=Try5 PE=1 SV=1	2	1	1	8.1	8.1	26.274	246	246;246	0	6.1163	131080000
B0V2N8;B0V2N7;B0V2N5;P07356	B0V2N8;B0V2N7;B0V2N5;P07356	Annexin;Annexin A2	Anxa2	tr|B0V2N8|B0V2N8_MOUSE Annexin (Fragment) OS=Mus musculus OX=10090 GN=Anxa2 PE=1 SV=1;tr|B0V2N7|B0V2N7_MOUSE Annexin (Fragment) OS=Mus musculus OX=10090 GN=Anxa2 PE=1 SV=1;tr|B0V2N5|B0V2N5_MOUSE Annexin (Fragment) OS=Mus musculus OX=10090 GN=Anxa2 PE=1 SV=	4	1	1	5.7	5.7	19.596	176	176;196;272;339	0	6.0881	10173000
P97309	P97309	Mesoderm posterior protein 1	Mesp1	sp|P97309|MESP1_MOUSE Mesoderm posterior protein 1 OS=Mus musculus OX=10090 GN=Mesp1 PE=2 SV=2	1	1	1	5.8	5.8	26.385	243	243	0	5.9804	204990000
A0A2R8W6J9;Q8R093;Q8CGR7	A0A2R8W6J9;Q8R093;Q8CGR7	Uridine phosphorylase;Uridine phosphorylase 2	Upp2	tr|A0A2R8W6J9|A0A2R8W6J9_MOUSE Uridine phosphorylase OS=Mus musculus OX=10090 GN=Upp2 PE=1 SV=1;tr|Q8R093|Q8R093_MOUSE Uridine phosphorylase OS=Mus musculus OX=10090 GN=Upp2 PE=1 SV=1;sp|Q8CGR7|UPP2_MOUSE Uridine phosphorylase 2 OS=Mus musculus OX=10090 GN	3	1	1	4.2	4.2	34.106	306	306;338;320	0	5.9722	24406000
Q8VDF2	Q8VDF2	E3 ubiquitin-protein ligase UHRF1	Uhrf1	sp|Q8VDF2|UHRF1_MOUSE E3 ubiquitin-protein ligase UHRF1 OS=Mus musculus OX=10090 GN=Uhrf1 PE=1 SV=2	1	1	1	1.9	1.9	88.303	782	782	0	5.909	805220
B8JK33;B8JK32;Q9D0E1	B8JK33;B8JK32;Q9D0E1	Heterogeneous nuclear ribonucleoprotein M	Hnrnpm	tr|B8JK33|B8JK33_MOUSE Heterogeneous nuclear ribonucleoprotein M OS=Mus musculus OX=10090 GN=Hnrnpm PE=1 SV=1;tr|B8JK32|B8JK32_MOUSE Heterogeneous nuclear ribonucleoprotein M OS=Mus musculus OX=10090 GN=Hnrnpm PE=1 SV=1;sp|Q9D0E1|HNRPM_MOUSE Heterogeneous	3	1	1	1.2	1.2	68.161	640	640;679;729	0	5.8815	0
A0A1D5RL94	A0A1D5RL94			tr|A0A1D5RL94|A0A1D5RL94_MOUSE CDIP transferase, opposite strand OS=Mus musculus OX=10090 GN=Cdiptos PE=4 SV=1	1	1	1	8.9	8.9	11.089	101	101	0	5.8786	562340000
Q3UGN9;O88811;P70297	Q3UGN9;O88811;P70297	Signal transducing adapter molecule 2;Signal transducing adapter molecule 1	Stam;Stam2	tr|Q3UGN9|Q3UGN9_MOUSE Signal transducing adapter molecule 1 OS=Mus musculus OX=10090 GN=Stam PE=1 SV=1;sp|O88811|STAM2_MOUSE Signal transducing adapter molecule 2 OS=Mus musculus OX=10090 GN=Stam2 PE=1 SV=1;sp|P70297|STAM1_MOUSE Signal transducing adapter	3	1	1	2.2	2.2	51.144	462	462;523;548	0	5.8125	23314000
B1AR51	B1AR51		Dnah9	tr|B1AR51|B1AR51_MOUSE Dynein, axonemal, heavy chain 9 OS=Mus musculus OX=10090 GN=Dnah9 PE=1 SV=1	1	1	1	0.4	0.4	512.36	4484	4484	0	5.8095	11374000
A0A1W2P6L0;F8VPM0;E9Q374;A0A5F8MPQ7;A0A1W2P6X9;Q91YE5	A0A1W2P6L0;F8VPM0;E9Q374;A0A5F8MPQ7;A0A1W2P6X9;Q91YE5	Bromodomain adjacent to zinc finger domain protein 2A	Baz2a	tr|A0A1W2P6L0|A0A1W2P6L0_MOUSE Bromodomain adjacent to zinc finger domain protein 2A (Fragment) OS=Mus musculus OX=10090 GN=Baz2a PE=1 SV=1;tr|F8VPM0|F8VPM0_MOUSE Bromodomain adjacent to zinc finger domain protein 2A OS=Mus musculus OX=10090 GN=Baz2a PE=1	6	1	1	1.7	1.7	82.578	763	763;1887;1888;1889;1890;1889	0	5.8077	13282000
Q99KH8	Q99KH8	Serine/threonine-protein kinase 24;Serine/threonine-protein kinase 24 35 kDa subunit;Serine/threonine-protein kinase 24 12 kDa subunit	Stk24	sp|Q99KH8|STK24_MOUSE Serine/threonine-protein kinase 24 OS=Mus musculus OX=10090 GN=Stk24 PE=1 SV=1	1	1	1	6.5	6.5	47.953	431	431	0	5.7884	0
P97350	P97350	Plakophilin-1	Pkp1	sp|P97350|PKP1_MOUSE Plakophilin-1 OS=Mus musculus OX=10090 GN=Pkp1 PE=1 SV=1	1	1	1	2.1	2.1	80.895	728	728	0	5.7883	7446200
G3X9N5	G3X9N5		Nxph4	tr|G3X9N5|G3X9N5_MOUSE Neurexophilin OS=Mus musculus OX=10090 GN=Nxph4 PE=1 SV=1	1	1	1	3.6	3.6	32.882	304	304	0	5.7849	4193300
A0A338P677;A0A338P791	A0A338P677;A0A338P791			tr|A0A338P677|A0A338P677_MOUSE Brachyury 2 OS=Mus musculus OX=10090 GN=T2 PE=4 SV=1;tr|A0A338P791|A0A338P791_MOUSE Brachyury 2 OS=Mus musculus OX=10090 GN=T2 PE=4 SV=1	2	1	1	10.4	10.4	21.051	183	183;393	0	5.7724	0
A0A0J9YUC3;A0A0J9YUP2;Q09M02	A0A0J9YUC3;A0A0J9YUP2;Q09M02	Cytosolic carboxypeptidase-like protein 5	Agbl5	tr|A0A0J9YUC3|A0A0J9YUC3_MOUSE Cytosolic carboxypeptidase-like protein 5 (Fragment) OS=Mus musculus OX=10090 GN=Agbl5 PE=4 SV=1;tr|A0A0J9YUP2|A0A0J9YUP2_MOUSE Cytosolic carboxypeptidase-like protein 5 (Fragment) OS=Mus musculus OX=10090 GN=Agbl5 PE=4 SV=3;	3	1	1	6.2	6.2	20.136	178	178;231;886	0	5.7687	13626000
Q3TAW3	Q3TAW3	Acyl-coenzyme A oxidase	Acox3	tr|Q3TAW3|Q3TAW3_MOUSE Acyl-coenzyme A oxidase OS=Mus musculus OX=10090 GN=Acox3 PE=1 SV=1	1	1	1	2.1	2.1	75.359	673	673	0	5.7505	11275000
A0A1L1SU97;Q6P9L6	A0A1L1SU97;Q6P9L6	Kinesin-like protein KIF15	Kif15	tr|A0A1L1SU97|A0A1L1SU97_MOUSE Kinesin-like protein KIF15 (Fragment) OS=Mus musculus OX=10090 GN=Kif15 PE=1 SV=1;sp|Q6P9L6|KIF15_MOUSE Kinesin-like protein KIF15 OS=Mus musculus OX=10090 GN=Kif15 PE=1 SV=1	2	1	1	2.3	2.3	82.047	711	711;1387	0	5.7461	17355000
Q5XJE5	Q5XJE5	RNA polymerase-associated protein LEO1	Leo1	sp|Q5XJE5|LEO1_MOUSE RNA polymerase-associated protein LEO1 OS=Mus musculus OX=10090 GN=Leo1 PE=1 SV=2	1	1	1	2.7	2.7	75.596	667	667	0	5.7257	48904000
D3Z5T4;G3X9N1;Q8C4V1	D3Z5T4;G3X9N1;Q8C4V1	Rho GTPase-activating protein 24	Arhgap24	tr|D3Z5T4|D3Z5T4_MOUSE Rho GTPase-activating protein 24 OS=Mus musculus OX=10090 GN=Arhgap24 PE=1 SV=1;tr|G3X9N1|G3X9N1_MOUSE Rho GTPase-activating protein 24 OS=Mus musculus OX=10090 GN=Arhgap24 PE=1 SV=1;sp|Q8C4V1|RHG24_MOUSE Rho GTPase-activating protei	3	1	1	2.4	2.4	73.578	657	657;747;747	0	5.7256	190560000
F6WLY0;G5E880;Q60664	F6WLY0;G5E880;Q60664	Lymphoid-restricted membrane protein;Processed lymphoid-restricted membrane protein	Lrmp	tr|F6WLY0|F6WLY0_MOUSE Lymphoid-restricted membrane protein (Fragment) OS=Mus musculus OX=10090 GN=Lrmp PE=1 SV=1;tr|G5E880|G5E880_MOUSE Lymphoid-restricted membrane protein OS=Mus musculus OX=10090 GN=Lrmp PE=1 SV=1;sp|Q60664|IRAG2_MOUSE Inositol 1,4,5-tr	3	1	1	1.6	1.6	55.575	504	504;539;539	0	5.7248	87168000
Q9QXC6;P02525	Q9QXC6;P02525	Beta-crystallin A1	Cryba1	tr|Q9QXC6|Q9QXC6_MOUSE Beta-A3/A1 crystallin protein OS=Mus musculus OX=10090 GN=Cryba1 PE=1 SV=1;sp|P02525|CRBA1_MOUSE Beta-crystallin A1 OS=Mus musculus OX=10090 GN=Cryba1 PE=2 SV=2	2	1	1	6.5	6.5	25.206	215	215;198	0	5.7245	69108000
E9PVG8;E9Q9C6;E9Q0B5	E9PVG8;E9Q9C6;E9Q0B5		9530053A07Rik;Fcgbp	tr|E9PVG8|E9PVG8_MOUSE RIKEN cDNA 9530053A07 gene OS=Mus musculus OX=10090 GN=9530053A07Rik PE=1 SV=1;tr|E9Q9C6|E9Q9C6_MOUSE Fc fragment of IgG-binding protein OS=Mus musculus OX=10090 GN=Fcgbp PE=1 SV=1;tr|E9Q0B5|E9Q0B5_MOUSE Fc fragment of IgG-binding pr	3	1	1	0.3	0.3	280.23	2581	2581;2583;2583	0	5.7206	11002000000
Q7M724	Q7M724	Taste receptor type 2 member 106	Tas2r106	sp|Q7M724|TR106_MOUSE Taste receptor type 2 member 106 OS=Mus musculus OX=10090 GN=Tas2r106 PE=2 SV=1	1	1	1	12	12	35.498	308	308	0	5.7095	2512400
Q99LG4	Q99LG4	Tetratricopeptide repeat protein 5	Ttc5	sp|Q99LG4|TTC5_MOUSE Tetratricopeptide repeat protein 5 OS=Mus musculus OX=10090 GN=Ttc5 PE=1 SV=2	1	1	1	3.9	3.9	48.795	440	440	0	5.7044	6624000
Q8BGC9	Q8BGC9	Protein CREG2	Creg2	sp|Q8BGC9|CREG2_MOUSE Protein CREG2 OS=Mus musculus OX=10090 GN=Creg2 PE=1 SV=1	1	1	1	6.2	6.2	31.764	288	288	0	5.7035	7161900
E9Q3E3;A1KR23;P48168	E9Q3E3;A1KR23;P48168	Glycine receptor subunit beta	Glrb	tr|E9Q3E3|E9Q3E3_MOUSE Glycine receptor subunit beta OS=Mus musculus OX=10090 GN=Glrb PE=1 SV=1;tr|A1KR23|A1KR23_MOUSE Glycine receptor beta subunit OS=Mus musculus OX=10090 GN=Glrb PE=1 SV=1;sp|P48168|GLRB_MOUSE Glycine receptor subunit beta OS=Mus muscul	3	1	1	4.2	4.2	35.307	307	307;445;496	0	5.7008	219560000
Q923W1	Q923W1	Trimethylguanosine synthase	Tgs1	sp|Q923W1|TGS1_MOUSE Trimethylguanosine synthase OS=Mus musculus OX=10090 GN=Tgs1 PE=1 SV=2	1	1	1	5	5	96.789	853	853	0	5.698	4565300
Q9WUA5	Q9WUA5	Laforin	Epm2a	sp|Q9WUA5|EPM2A_MOUSE Laforin OS=Mus musculus OX=10090 GN=Epm2a PE=1 SV=2	1	1	1	6.4	6.4	36.958	330	330	0	5.6955	2173100
Q9EP75	Q9EP75	Leukotriene-B4 omega-hydroxylase 3	Cyp4f14	sp|Q9EP75|CP4FE_MOUSE Leukotriene-B4 omega-hydroxylase 3 OS=Mus musculus OX=10090 GN=Cyp4f14 PE=1 SV=1	1	1	1	4	4	59.8	524	524	0	5.6929	48959000
Q3KQM4;Q80XR5;P26369	Q3KQM4;Q80XR5;P26369	Splicing factor U2AF 65 kDa subunit	U2af2	tr|Q3KQM4|Q3KQM4_MOUSE U2 snRNP auxiliary factor large subunit OS=Mus musculus OX=10090 GN=U2af2 PE=1 SV=1;tr|Q80XR5|Q80XR5_MOUSE U2 snRNP auxiliary factor large subunit OS=Mus musculus OX=10090 GN=U2af2 PE=1 SV=1;sp|P26369|U2AF2_MOUSE Splicing factor U2AF	3	1	1	3.6	3.6	33.901	307	307;471;475	0	5.692	107900000
H3BLR7;H3BKS9;H3BLB2;Q9Z319	H3BLR7;H3BKS9;H3BLB2;Q9Z319	Atrial natriuretic peptide-converting enzyme;Atrial natriuretic peptide-converting enzyme, N-terminal propeptide;Atrial natriuretic peptide-converting enzyme, activated protease fragment;Atrial natriuretic peptide-converting enzyme, 180 kDa soluble fragment	Corin	tr|H3BLR7|H3BLR7_MOUSE Atrial natriuretic peptide-converting enzyme (Fragment) OS=Mus musculus OX=10090 GN=Corin PE=1 SV=1;tr|H3BKS9|H3BKS9_MOUSE Atrial natriuretic peptide-converting enzyme OS=Mus musculus OX=10090 GN=Corin PE=1 SV=1;tr|H3BLB2|H3BLB2_MOUS	4	1	1	3.7	3.7	108.38	972	972;980;1007;1113	0	5.6881	26638000
P16627	P16627	Heat shock 70 kDa protein 1-like	Hspa1l	sp|P16627|HS71L_MOUSE Heat shock 70 kDa protein 1-like OS=Mus musculus OX=10090 GN=Hspa1l PE=1 SV=4	1	4	1	7.2	2	70.636	641	641	0	5.687	9151600
Q6PCQ0	Q6PCQ0	IQ domain-containing protein E	Iqce	sp|Q6PCQ0|IQCE_MOUSE IQ domain-containing protein E OS=Mus musculus OX=10090 GN=Iqce PE=1 SV=1	1	1	1	1.2	1.2	86.355	778	778	0	5.6866	10246000
D3YYR8;Q921I1	D3YYR8;Q921I1	Serotransferrin	Trf;Tf	tr|D3YYR8|D3YYR8_MOUSE Transferrin (Fragment) OS=Mus musculus OX=10090 GN=Trf PE=1 SV=1;sp|Q921I1|TRFE_MOUSE Serotransferrin OS=Mus musculus OX=10090 GN=Tf PE=1 SV=1	2	1	1	3.8	3.8	25.675	237	237;697	0	5.6861	4488000
O54749	O54749	Cytochrome P450 2J5	Cyp2j5	sp|O54749|CP2J5_MOUSE Cytochrome P450 2J5 OS=Mus musculus OX=10090 GN=Cyp2j5 PE=1 SV=1	1	1	1	4.2	4.2	57.783	501	501	0	5.6853	0
A0A1D5RLZ3;A0A087WSP0;E9Q9X1;S4R1P5;Q91ZU6	A0A1D5RLZ3;A0A087WSP0;E9Q9X1;S4R1P5;Q91ZU6	Dystonin	Dst	tr|A0A1D5RLZ3|A0A1D5RLZ3_MOUSE Dystonin (Fragment) OS=Mus musculus OX=10090 GN=Dst PE=1 SV=1;tr|A0A087WSP0|A0A087WSP0_MOUSE Dystonin OS=Mus musculus OX=10090 GN=Dst PE=1 SV=1;tr|E9Q9X1|E9Q9X1_MOUSE Dystonin OS=Mus musculus OX=10090 GN=Dst PE=1 SV=2;tr|S4R1	5	1	1	1.1	1.1	190.02	1674	1674;5175;7406;7717;7393	0	5.684	11707000
Q8BPY9	Q8BPY9	Fidgetin-like protein 1	Fignl1	sp|Q8BPY9|FIGL1_MOUSE Fidgetin-like protein 1 OS=Mus musculus OX=10090 GN=Fignl1 PE=1 SV=1	1	1	1	5	5	74.85	683	683	0	5.6833	6511800
Q7TS72	Q7TS72	Inositol-trisphosphate 3-kinase C	Itpkc	sp|Q7TS72|IP3KC_MOUSE Inositol-trisphosphate 3-kinase C OS=Mus musculus OX=10090 GN=Itpkc PE=1 SV=1	1	1	1	2.8	2.8	74.492	678	678	0	5.6829	2830000
A9C474	A9C474		A630010A05Rik	tr|A9C474|A9C474_MOUSE RIKEN cDNA A630010A05 gene OS=Mus musculus OX=10090 GN=A630010A05Rik PE=4 SV=2	1	1	1	6	6	73.124	638	638	0	5.6818	1946300
E9PZP8	E9PZP8		Herc1	tr|E9PZP8|E9PZP8_MOUSE HECT and RLD domain-containing E3 ubiquitin protein ligase family member 1 OS=Mus musculus OX=10090 GN=Herc1 PE=1 SV=1	1	1	1	0.7	0.7	532.65	4859	4859	0	5.6817	3098900
Q91YU3	Q91YU3	Myb/SANT-like DNA-binding domain-containing protein 4	Msantd4	sp|Q91YU3|MSD4_MOUSE Myb/SANT-like DNA-binding domain-containing protein 4 OS=Mus musculus OX=10090 GN=Msantd4 PE=2 SV=1	1	1	1	3.5	3.5	41.246	345	345	0	5.6807	63538000
A0A286YDL1;Q68FM4;P28828	A0A286YDL1;Q68FM4;P28828	Protein-tyrosine-phosphatase;Receptor-type tyrosine-protein phosphatase mu	Ptprm	tr|A0A286YDL1|A0A286YDL1_MOUSE Receptor-type tyrosine-protein phosphatase mu OS=Mus musculus OX=10090 GN=Ptprm PE=1 SV=1;tr|Q68FM4|Q68FM4_MOUSE Protein-tyrosine-phosphatase OS=Mus musculus OX=10090 GN=Ptprm PE=1 SV=1;sp|P28828|PTPRM_MOUSE Receptor-type tyr	3	1	1	2.2	2.2	109.93	990	990;1486;1452	0	5.6806	15413000
Q3UI66	Q3UI66	Coiled-coil domain-containing protein 34	Ccdc34	sp|Q3UI66|CCD34_MOUSE Coiled-coil domain-containing protein 34 OS=Mus musculus OX=10090 GN=Ccdc34 PE=2 SV=1	1	1	1	2.2	2.2	42.215	367	367	0	5.6804	24548000
Q8BIS1	Q8BIS1		Zfp9	tr|Q8BIS1|Q8BIS1_MOUSE Zinc finger protein 9 OS=Mus musculus OX=10090 GN=Zfp9 PE=1 SV=1	1	1	1	4.4	4.4	52.929	454	454	0	5.6803	5341700
Q8VDM4	Q8VDM4	26S proteasome non-ATPase regulatory subunit 2	Psmd2	sp|Q8VDM4|PSMD2_MOUSE 26S proteasome non-ATPase regulatory subunit 2 OS=Mus musculus OX=10090 GN=Psmd2 PE=1 SV=1	1	1	1	1.8	1.8	100.2	908	908	0	5.68	5160600
E9Q0T8;A0A571BD48;A0A087WR13;L7N1Y0	E9Q0T8;A0A571BD48;A0A087WR13;L7N1Y0		Dnah7a;Dnah7c;Dnah7b	tr|E9Q0T8|E9Q0T8_MOUSE Dynein, axonemal, heavy chain 7A OS=Mus musculus OX=10090 GN=Dnah7a PE=1 SV=2;tr|A0A571BD48|A0A571BD48_MOUSE Dynein, axonemal, heavy chain 7B OS=Mus musculus OX=10090 GN=Dnah7b PE=1 SV=1;tr|A0A087WR13|A0A087WR13_MOUSE Dynein, axonema	4	1	1	0.5	0.5	460.9	4024	4024;4024;4024;4068	0	5.6795	13683000
A0A140LI99;A0A140LIN9;Q8BW94	A0A140LI99;A0A140LIN9;Q8BW94	Dynein heavy chain 3, axonemal	Dnah3	tr|A0A140LI99|A0A140LI99_MOUSE Dynein heavy chain 3, axonemal (Fragment) OS=Mus musculus OX=10090 GN=Dnah3 PE=1 SV=1;tr|A0A140LIN9|A0A140LIN9_MOUSE Dynein heavy chain 3, axonemal OS=Mus musculus OX=10090 GN=Dnah3 PE=1 SV=2;sp|Q8BW94|DYH3_MOUSE Dynein heavy	3	1	1	3.2	3.2	110.98	978	978;4072;4083	0	5.6792	1598200
E9QAK9;Q6GUQ1	E9QAK9;Q6GUQ1	Epidermal growth factor-like protein 8	Egfl8	tr|E9QAK9|E9QAK9_MOUSE Epidermal growth factor-like protein 8 (Fragment) OS=Mus musculus OX=10090 GN=Egfl8 PE=4 SV=2;sp|Q6GUQ1|EGFL8_MOUSE Epidermal growth factor-like protein 8 OS=Mus musculus OX=10090 GN=Egfl8 PE=2 SV=2	2	1	1	11.5	11.5	30.662	279	279;293	0	5.6787	2035800
A0A0A0MQI4;F6VRL0;F2Z465;P97318	A0A0A0MQI4;F6VRL0;F2Z465;P97318	Disabled homolog 1	Dab1	tr|A0A0A0MQI4|A0A0A0MQI4_MOUSE Disabled homolog 1 (Fragment) OS=Mus musculus OX=10090 GN=Dab1 PE=1 SV=1;tr|F6VRL0|F6VRL0_MOUSE Disabled homolog 1 (Fragment) OS=Mus musculus OX=10090 GN=Dab1 PE=1 SV=1;tr|F2Z465|F2Z465_MOUSE Disabled homolog 1 OS=Mus musculu	4	1	1	5.6	5.6	17.739	160	160;214;258;588	0	5.6776	56866000
Q3TEI4	Q3TEI4	Uncharacterized protein C15orf39 homolog		sp|Q3TEI4|CO039_MOUSE Uncharacterized protein C15orf39 homolog OS=Mus musculus OX=10090 PE=1 SV=2	1	1	1	2.1	2.1	108.22	1023	1023	0	5.6776	0
E9Q1P2	E9Q1P2	Olfactory receptor	Olfr288	tr|E9Q1P2|E9Q1P2_MOUSE Olfactory receptor OS=Mus musculus OX=10090 GN=Olfr288 PE=3 SV=1	1	1	1	6.6	6.6	35.782	318	318	0	5.677	15999000
Q147V4;O54887	Q147V4;O54887	Testis-specific serine kinase substrate	Tsks	tr|Q147V4|Q147V4_MOUSE Serine/threonine kinase 22 substrate 1 OS=Mus musculus OX=10090 GN=Tsks PE=1 SV=1;sp|O54887|TSKS_MOUSE Testis-specific serine kinase substrate OS=Mus musculus OX=10090 GN=Tsks PE=1 SV=4	2	1	1	4.2	4.2	57.322	525	525;585	0	5.677	0
Q5STT8;Q03526	Q5STT8;Q03526	Non-specific protein-tyrosine kinase;Tyrosine-protein kinase ITK/TSK	Itk	tr|Q5STT8|Q5STT8_MOUSE Tyrosine-protein kinase OS=Mus musculus OX=10090 GN=Itk PE=1 SV=1;sp|Q03526|ITK_MOUSE Tyrosine-protein kinase ITK/TSK OS=Mus musculus OX=10090 GN=Itk PE=1 SV=1	2	1	1	5	5	71.573	619	619;625	0	5.6768	4268700
A0A2I3BPU9;O35161	A0A2I3BPU9;O35161	Cadherin EGF LAG seven-pass G-type receptor 1	Celsr1	tr|A0A2I3BPU9|A0A2I3BPU9_MOUSE Cadherin EGF LAG seven-pass G-type receptor 1 (Fragment) OS=Mus musculus OX=10090 GN=Celsr1 PE=1 SV=1;sp|O35161|CELR1_MOUSE Cadherin EGF LAG seven-pass G-type receptor 1 OS=Mus musculus OX=10090 GN=Celsr1 PE=1 SV=3	2	1	1	1.2	1.2	183.11	1672	1672;3034	0	5.6767	5919600
Q7TRX8	Q7TRX8	Olfactory receptor	Olfr384	tr|Q7TRX8|Q7TRX8_MOUSE Olfactory receptor OS=Mus musculus OX=10090 GN=Olfr384 PE=3 SV=1	1	1	1	6.7	6.7	35.256	312	312	0	5.6766	2123000
Q8C6K9	Q8C6K9	Collagen alpha-6(VI) chain	Col6a6	sp|Q8C6K9|CO6A6_MOUSE Collagen alpha-6(VI) chain OS=Mus musculus OX=10090 GN=Col6a6 PE=1 SV=2	1	1	1	0.9	0.9	246.32	2265	2265	0	5.6762	0
